# Supplementary material for: Anthropomorphic tendencies in autism: A conceptual replication and extension of White and Remington (2019) and preliminary development of a novel anthropomorphism measure
Source: Autism. 2021 Sep 18;26(4):940–50. doi: 10.1177/13623613211039387 (PMC9014771; doi:10.1177/13623613211039387)
Supplement: Supplementary material [file sj-csv-1-aut-10.1177_13623613211039387.csv]

Age	Sex	AQ1	AQ2	AQ3	AQ4	AQ5	AQ6	AQ7	AQ8	AQ9	AQ10	Anthro_Q1	Anthro_Q2	Anthro_Q3	Anthro_Q4	Anthro_Q5	Anthro_Q6	Anthro_Q7	Anthro_Q8	Anthro_Q9	Anthro_Q10	Anthro_Q11	Anthro_Q12	Anthro_Q13	Anthro_Q14	Anthro_Q15	Anthro_Q16	Anthro_Q17	Anthro_Q18	Anthro_Q19	Anthro_Q20	AQ_total_continuous	AQ_clinical_cutoff	AQ_median_split	Anthro_Overall	Anthro_Adult	Anthro_Child	Nine-item_Anthro_Overall	Nine-item_Anthro_Adult	Nine-item_Anthro_Child
54	0	1	1	0	0	0	0	0	1	0	0	4	4	4	3	3	3	4	4	4	3	2	2	3	2	2	2	4	3	3	3	3	0	0	62	32	30	31	13	18
38	0	0	1	1	1	1	1	1	0	1	1	4	1	3	2	4	3	5	2	4	1	1	4	4	5	3	3	5	2	1	2	8	1	1	59	36	23	27	18	9
21	0	1	0	0	1	1	1	0	0	0	0	0	4	5	2	5	0	0	5	0	4	0	0	1	0	5	6	6	5	0	4	4	0	1	52	12	40	27	5	22
23	0	1	1	0	0	0	0	1	0	0	1	0	2	2	2	0	0	0	3	0	0	0	0	0	0	2	0	0	0	0	2	4	0	1	13	0	13	9	0	9
19	0	0	1	1	0	1	0	0	0	0	1	0	5	4	3	1	1	4	5	1	4	6	1	0	0	1	4	3	1	0	4	4	0	1	48	16	32	27	5	22
60	0	0	0	0	0	0	0	0	0	0	0	0	2	2	3	1	1	4	1	2	2	3	1	3	1	1	1	4	0	0	1	0	0	0	33	19	14	14	6	8
29	0	1	0	0	0	0	0	0	0	0	0	0	2	2	0	2	2	4	1	2	0	2	0	0	2	0	0	3	1	1	0	1	0	0	24	18	6	13	8	5
34	1	0	0	1	1	1	0	0	1	0	0	0	6	5	4	3	0	5	2	1	1	1	4	0	0	3	2	5	1	1	5	4	0	1	49	16	33	27	8	19
19	1	0	0	0	0	0	0	0	1	1	0	0	6	4	2	1	3	4	5	2	5	5	1	1	1	1	1	1	1	1	4	2	0	0	49	19	30	30	6	24
56	0	0	0	0	1	0	0	0	0	0	0	0	6	4	3	2	1	5	5	4	4	0	0	2	0	0	0	6	5	4	4	1	0	0	55	24	31	30	7	23
37	0	1	0	1	0	0	0	0	0	0	0	2	4	4	2	4	2	3	3	2	2	2	2	2	2	2	2	2	2	2	2	2	0	0	48	23	25	26	11	15
21	0	1	0	0	0	0	0	0	0	0	0	0	4	4	5	0	0	0	0	0	2	1	0	0	0	0	0	0	0	0	1	1	0	0	17	1	16	11	0	11
19	0	1	1	0	0	0	0	0	1	0	1	0	1	1	1	0	0	1	1	2	0	0	0	1	0	0	0	3	0	0	0	4	0	1	11	7	4	4	1	3
39	0	0	0	0	0	0	0	0	0	0	0	0	0	0	0	0	0	0	0	0	0	0	0	0	0	0	0	0	0	0	0	0	0	0	0	0	0	0	0	0
59	0	1	0	0	0	0	0	0	0	0	0	0	0	0	0	0	0	0	0	3	3	1	0	3	3	0	0	2	0	3	1	1	0	0	19	15	4	7	3	4
37	0	1	0	0	0	0	0	0	0	0	0	1	4	4	4	2	1	3	4	1	4	1	1	4	1	2	2	2	0	0	4	1	0	0	45	16	29	27	7	20
19	1	1	0	0	0	0	0	1	0	0	0	0	6	5	4	6	5	0	6	5	6	5	0	0	0	0	2	5	6	0	0	2	0	0	61	26	35	29	6	23
27	0	1	0	0	1	1	0	0	1	1	1	0	6	6	3	4	4	1	0	4	1	0	0	6	3	4	0	6	6	6	5	6	1	1	65	34	31	26	8	18
30	0	1	1	1	1	0	0	0	1	0	0	0	4	2	5	6	0	2	6	4	4	0	0	6	0	0	0	5	3	4	2	5	0	1	53	27	26	26	8	18
26	0	1	1	0	0	0	0	0	1	0	0	0	0	0	0	0	0	0	1	0	0	0	0	0	0	0	0	1	0	0	0	3	0	0	2	1	1	1	0	1
21	0	1	0	0	0	0	0	0	0	0	0	1	3	2	2	1	1	4	2	4	4	2	0	4	0	0	4	4	0	0	0	1	0	0	38	21	17	17	6	11
27	0	1	0	0	0	0	0	0	1	1	0	0	5	3	1	0	0	0	6	4	5	0	0	1	0	0	0	2	2	0	2	3	0	0	31	7	24	21	0	21
63	0	1	0	0	0	0	0	0	0	1	0	0	0	0	0	0	0	0	0	0	0	0	0	0	0	0	0	0	0	0	0	2	0	0	0	0	0	0	0	0
58	0	1	1	0	0	0	0	0	0	0	0	0	0	4	0	0	0	0	0	2	0	0	0	2	0	0	0	0	0	0	0	2	0	0	8	4	4	4	0	4
22	0	1	1	0	1	0	0	0	0	0	0	0	2	4	0	0	2	0	3	4	0	1	0	0	0	1	0	0	2	0	0	3	0	0	19	7	12	9	0	9
21	0	1	0	0	1	0	0	1	0	0	0	0	3	5	2	5	5	2	6	6	0	1	0	5	6	2	0	4	6	6	3	3	0	0	67	40	27	30	13	17
20	1	1	1	0	0	0	0	0	1	0	0	0	0	0	0	0	0	1	0	3	0	0	0	0	0	0	0	0	0	0	0	3	0	0	4	4	0	1	1	0
20	0	1	0	0	1	0	0	0	0	0	0	0	6	6	6	3	0	0	4	4	5	0	3	4	0	4	0	6	2	0	5	2	0	0	58	17	41	29	3	26
57	0	0	1	1	1	1	0	0	1	1	1	0	6	6	2	0	2	0	6	2	6	3	4	5	0	5	6	0	6	1	6	7	1	1	66	13	53	30	0	30
32	0	1	0	0	0	0	0	0	0	0	0	0	3	3	3	0	0	0	0	2	0	2	2	2	0	0	0	6	0	0	0	1	0	0	23	12	11	6	0	6
43	0	0	0	0	0	0	0	0	0	0	0	0	6	6	2	0	0	0	6	0	5	0	0	0	0	1	0	2	0	0	1	0	0	0	29	2	27	24	0	24
30	0	1	1	0	0	0	0	0	0	0	0	0	0	4	1	0	1	0	0	0	0	0	0	0	2	0	0	4	2	0	0	2	0	0	14	7	7	6	2	4
22	1	1	1	0	1	0	0	0	1	0	0	0	6	6	0	0	1	0	4	5	3	4	0	2	0	0	0	5	0	4	4	4	0	1	44	21	23	23	0	23
27	0	0	1	0	0	1	0	1	1	0	0	0	1	1	0	0	0	0	0	0	0	0	0	0	0	0	0	0	0	0	2	4	0	1	4	0	4	4	0	4
20	1	1	1	0	0	0	0	0	1	0	1	3	0	0	0	3	2	0	0	3	0	0	0	2	0	0	0	0	3	0	0	4	0	1	16	13	3	6	6	0
28	1	1	0	0	0	0	0	0	1	1	0	0	3	1	0	1	2	1	0	2	0	0	0	1	0	0	0	0	0	0	0	3	0	0	11	7	4	6	2	4
40	0	1	0	0	0	0	0	0	1	0	0	3	5	5	4	3	4	4	4	3	5	5	5	4	4	4	4	6	4	4	4	2	0	0	84	40	44	37	14	23
38	0	1	0	0	0	0	0	0	0	1	0	0	3	3	1	0	0	0	1	2	0	2	0	3	0	0	0	4	0	3	0	2	0	0	22	14	8	7	0	7
23	0	1	0	1	1	0	0	0	0	0	0	0	5	4	1	3	2	1	1	1	1	5	0	0	0	0	2	0	2	0	1	3	0	0	29	12	17	16	4	12
21	0	1	0	1	0	0	0	1	1	1	1	0	0	2	0	0	0	0	0	1	0	0	0	0	0	0	0	0	0	0	0	6	1	1	3	1	2	2	0	2
34	0	1	1	0	0	1	0	1	0	1	1	0	4	4	0	3	0	4	0	2	6	0	0	5	0	0	0	5	5	1	0	6	1	1	39	20	19	21	7	14
22	0	1	0	0	0	0	0	0	1	0	0	0	6	6	0	0	4	0	6	0	6	3	5	1	0	4	6	4	6	1	6	2	0	0	64	13	51	30	0	30
53	0	1	0	0	0	0	0	0	1	0	0	0	2	2	0	4	0	3	3	5	4	0	0	0	2	0	0	4	4	5	4	2	0	0	42	23	19	24	9	15
19	1	1	0	0	1	1	0	0	1	0	0	1	4	6	2	3	4	1	5	1	6	1	3	4	1	4	3	4	4	2	4	4	0	1	63	22	41	31	6	25
36	0	1	1	1	1	1	1	1	1	1	1	0	6	6	6	1	4	0	4	5	6	1	0	4	0	0	0	1	6	0	6	10	1	1	56	16	40	29	1	28
21	0	1	0	1	1	0	0	0	0	0	1	0	5	6	0	0	0	2	0	6	0	0	0	0	0	0	0	0	0	4	0	4	0	1	23	12	11	13	2	11
39	0	0	1	0	0	0	0	0	0	0	0	0	6	6	1	0	0	0	6	0	6	0	0	1	0	0	4	3	4	0	5	1	0	0	42	4	38	29	0	29
36	0	1	0	0	0	0	0	0	0	0	0	0	2	4	4	0	0	0	3	0	0	0	0	0	0	0	0	4	2	0	0	1	0	0	19	4	15	9	0	9
19	0	1	0	1	1	1	1	0	0	1	1	2	4	5	4	4	5	1	4	2	4	3	2	5	3	2	4	5	4	1	4	7	1	1	68	31	37	31	10	21
21	0	1	1	0	0	0	0	0	0	0	0	0	5	5	4	3	2	3	5	1	4	2	2	1	1	1	2	3	3	1	4	2	0	0	52	17	35	30	7	23
33	0	1	1	0	1	0	1	1	0	1	1	3	4	2	3	2	2	2	1	4	3	3	4	3	4	3	4	3	3	4	3	7	1	1	60	30	30	24	11	13
27	0	0	0	0	0	0	0	0	1	0	0	0	0	1	0	0	0	0	0	0	0	0	0	0	0	0	0	0	0	0	0	1	0	0	1	0	1	1	0	1
38	1	0	1	1	0	1	1	1	1	1	1	0	2	1	0	0	1	1	4	0	1	0	0	1	0	0	0	4	0	3	2	8	1	1	20	10	10	11	1	10
34	0	1	0	0	1	0	0	0	0	0	0	0	6	6	3	0	0	0	6	1	6	4	4	1	0	4	4	6	6	0	6	2	0	0	63	12	51	30	0	30
38	0	1	0	0	0	0	0	0	0	0	0	5	2	4	1	5	1	5	1	1	1	1	1	1	1	1	0	3	1	1	1	1	0	0	37	24	13	25	16	9
42	0	1	1	0	1	0	0	0	1	0	1	0	6	6	5	0	5	2	6	0	6	2	6	0	0	1	0	2	4	0	3	5	0	1	54	11	43	29	2	27
46	1	1	0	0	0	0	0	1	1	0	0	0	4	4	3	0	0	0	0	1	0	0	0	0	0	1	0	0	0	0	1	3	0	0	14	1	13	9	0	9
23	1	1	0	1	1	0	0	1	1	1	1	6	6	6	0	6	6	6	6	6	6	6	0	6	6	6	6	6	6	6	6	7	1	1	108	60	48	54	24	30
55	0	0	0	0	0	0	0	0	1	0	1	0	2	6	6	0	0	0	6	0	6	6	6	0	0	0	0	4	5	5	5	2	0	0	57	15	42	25	0	25
37	0	1	1	0	1	0	0	0	1	0	0	1	5	5	4	2	3	2	5	3	4	4	3	3	2	3	1	4	3	4	4	4	0	1	65	28	37	30	7	23
26	0	0	0	0	1	0	0	0	1	0	0	3	0	1	0	3	4	0	1	0	0	2	0	0	0	0	0	0	0	0	0	2	0	0	14	12	2	8	6	2
21	0	0	0	0	0	0	0	0	0	1	0	0	4	6	0	0	0	2	5	0	3	1	0	1	0	0	0	4	3	0	4	1	0	0	33	8	25	24	2	22
22	0	1	1	0	1	1	0	1	1	0	1	0	5	5	5	5	5	6	6	3	6	4	4	4	4	4	5	4	4	1	4	7	1	1	84	36	48	41	15	26
61	0	1	1	1	1	0	0	0	1	0	0	0	0	0	0	0	0	0	0	0	0	0	0	0	0	0	0	0	0	0	0	5	0	1	0	0	0	0	0	0
29	0	1	1	0	0	0	0	0	0	0	0	0	3	4	3	0	2	0	4	1	6	0	0	0	0	3	0	0	3	0	3	2	0	0	32	3	29	20	0	20
55	1	0	0	0	0	0	0	0	0	1	1	0	0	0	0	0	0	0	0	0	0	0	0	0	0	0	0	0	0	0	0	2	0	0	0	0	0	0	0	0
35	0	1	1	0	0	0	0	0	1	0	0	3	0	0	0	4	0	5	0	0	0	0	0	0	0	0	0	0	0	0	0	3	0	0	12	12	0	12	12	0
21	0	1	1	1	1	1	1	0	1	1	1	0	4	6	3	0	0	0	4	0	3	0	0	0	0	4	2	0	0	0	4	9	1	1	30	0	30	21	0	21
31	1	1	0	0	0	0	0	1	0	0	0	0	0	1	1	1	0	0	1	0	1	0	0	0	0	0	0	0	0	0	0	2	0	0	5	1	4	4	1	3
30	0	1	1	1	1	0	0	0	0	0	0	1	2	4	3	3	1	4	3	1	3	2	1	0	0	2	0	4	3	1	2	4	0	1	40	17	23	22	8	14
35	0	1	1	1	0	0	0	0	0	1	0	2	6	6	6	3	0	0	5	4	5	1	3	1	2	2	3	2	2	1	4	4	0	1	58	16	42	33	7	26
32	0	0	0	0	0	0	0	0	0	0	0	0	0	3	0	0	0	0	0	0	0	0	0	0	0	0	0	1	0	0	0	0	0	0	4	1	3	3	0	3
27	0	1	0	0	0	0	0	0	0	0	0	0	4	5	0	0	0	0	4	2	4	0	0	0	0	0	0	0	0	0	4	1	0	0	23	2	21	21	0	21
43	0	0	0	0	0	0	0	0	0	0	0	0	2	4	1	4	2	1	4	4	0	4	0	0	0	1	0	3	0	4	0	0	0	0	34	22	12	15	5	10
56	0	1	0	0	0	1	0	0	0	1	1	1	0	0	0	2	0	1	0	2	0	0	0	0	0	0	0	2	0	0	0	4	0	1	8	8	0	4	4	0
25	0	1	1	0	0	0	0	0	0	1	1	0	0	0	0	0	0	0	0	0	0	0	0	0	0	0	0	0	0	0	0	4	0	1	0	0	0	0	0	0
40	1	1	1	0	0	0	0	0	1	0	0	0	0	0	0	0	0	0	0	0	0	0	0	0	0	0	0	0	0	0	0	3	0	0	0	0	0	0	0	0
23	1	1	0	0	0	0	0	0	1	0	0	0	6	6	5	0	0	0	6	1	6	1	0	0	0	0	4	0	6	0	6	2	0	0	47	2	45	30	0	30
28	0	1	1	1	1	0	0	1	0	0	0	0	6	6	5	1	0	1	5	2	5	5	4	6	1	1	3	3	3	1	4	5	0	1	62	20	42	29	3	26
19	0	0	1	0	0	0	0	0	0	0	0	0	4	4	1	0	0	0	5	1	0	0	0	2	0	0	0	2	1	0	5	1	0	0	25	5	20	18	0	18
23	0	0	0	0	1	0	0	0	0	0	0	0	1	4	0	0	0	0	1	0	0	0	0	0	0	0	0	0	0	0	0	1	0	0	6	0	6	6	0	6
23	0	1	0	0	0	0	0	0	1	0	0	0	2	4	0	0	0	1	1	0	1	1	0	0	0	0	0	3	0	1	0	2	0	0	14	6	8	9	1	8
30	0	0	0	0	0	0	0	1	0	0	0	0	3	3	3	0	0	5	0	0	2	2	0	0	0	0	0	0	0	0	0	1	0	0	18	7	11	13	5	8
23	0	1	0	0	0	0	0	0	0	0	0	1	3	3	2	0	0	0	0	0	0	0	0	0	0	1	0	0	0	1	0	1	0	0	11	2	9	7	1	6
29	0	0	1	1	1	0	0	0	0	0	1	0	4	2	0	0	0	0	5	0	4	1	0	0	0	0	0	0	2	0	0	4	0	1	18	1	17	15	0	15
24	0	1	1	0	0	1	1	0	0	1	0	0	2	2	1	2	0	0	0	3	3	2	0	1	0	0	1	1	1	0	0	5	0	1	19	9	10	9	2	7
33	0	1	1	0	0	0	0	0	0	0	0	1	2	2	3	0	3	5	3	3	4	3	3	4	4	3	2	3	2	1	1	2	0	0	52	27	25	22	10	12
26	1	1	1	0	1	0	0	0	0	0	0	0	4	4	0	1	1	3	2	4	4	2	4	1	1	1	3	2	4	0	4	3	0	0	45	15	30	23	5	18
23	0	1	1	0	1	1	0	0	1	1	1	0	5	5	0	0	3	1	6	1	0	3	0	4	3	0	0	6	5	0	6	7	1	1	48	21	27	26	4	22
18	0	1	0	0	1	1	0	1	0	0	1	0	5	5	1	2	0	1	4	0	0	1	4	3	0	0	0	4	3	0	5	5	0	1	38	11	27	22	3	19
62	1	0	0	1	0	0	0	0	0	0	0	0	3	1	0	2	3	4	0	5	3	1	3	4	1	2	0	5	2	2	1	1	0	0	42	27	15	15	7	8
44	0	1	0	0	0	0	0	0	0	0	0	0	3	3	1	0	0	0	3	0	5	0	1	0	0	0	4	4	0	3	1	1	0	0	28	7	21	15	0	15
37	0	1	1	0	0	1	0	1	0	0	1	0	1	0	0	0	0	0	0	3	0	0	0	0	0	0	0	0	0	0	0	5	0	1	4	3	1	1	0	1
44	0	1	1	0	0	0	0	0	0	0	0	0	2	4	2	0	0	0	3	1	4	2	2	1	0	2	0	2	1	1	2	2	0	0	29	7	22	15	0	15
32	0	1	1	0	1	0	0	0	0	1	1	2	6	6	4	5	4	1	6	4	6	6	1	5	6	1	0	4	6	0	6	5	0	1	79	37	42	44	14	30
27	0	0	1	1	1	0	0	0	0	1	1	0	4	6	3	0	1	0	3	0	4	4	0	2	0	0	0	2	2	0	2	5	0	1	33	9	24	19	0	19
36	0	1	1	0	0	0	0	0	1	0	0	0	0	0	0	0	0	0	0	0	1	1	0	0	0	0	0	2	1	0	0	3	0	0	5	3	2	1	0	1
18	0	1	1	0	0	0	0	0	0	1	1	4	5	4	1	4	5	5	1	4	1	3	0	0	3	0	0	0	0	0	3	4	0	1	43	28	15	30	16	14
29	0	0	1	0	0	0	0	0	0	0	0	0	5	4	0	1	0	2	0	4	4	0	0	4	0	0	0	4	1	1	0	1	0	0	30	16	14	16	3	13
27	0	1	1	0	0	1	0	0	1	1	1	4	4	6	3	5	5	1	3	4	4	5	1	0	4	4	3	5	3	4	4	6	1	1	72	37	35	35	14	21
30	0	1	1	1	1	0	0	0	0	0	0	0	4	5	0	1	0	3	1	1	1	1	0	1	1	2	0	2	0	2	2	4	0	1	27	12	15	18	5	13
29	0	0	0	0	1	0	0	0	0	0	0	2	4	5	0	3	4	5	0	0	0	0	0	0	2	1	0	4	0	0	0	1	0	0	30	20	10	21	12	9
57	0	0	1	0	0	0	0	0	0	1	0	0	0	0	0	0	0	0	0	0	0	0	0	0	0	0	0	3	0	0	0	2	0	0	3	3	0	0	0	0
27	1	1	1	1	1	0	0	1	1	0	1	4	6	6	5	5	6	2	6	5	6	6	6	5	6	6	5	6	6	6	6	7	1	1	109	51	58	47	17	30
19	1	0	0	1	0	0	0	0	0	0	1	0	1	1	0	0	0	0	0	0	0	0	0	0	0	0	0	4	0	0	0	2	0	0	6	4	2	2	0	2
45	0	1	0	0	0	0	0	1	1	0	0	0	0	3	3	0	1	3	3	3	3	3	0	2	0	2	2	3	3	3	3	3	0	0	40	18	22	15	3	12
48	0	0	0	1	1	0	0	0	0	0	0	0	0	1	1	0	0	0	0	0	0	0	0	0	0	0	0	3	0	0	0	2	0	0	5	3	2	1	0	1
56	0	1	1	0	0	0	0	0	1	0	0	2	4	3	1	6	1	4	4	5	5	0	0	5	4	0	0	5	3	0	3	3	0	0	55	32	23	35	16	19
55	1	1	1	0	0	0	0	0	1	0	0	0	4	4	0	0	0	0	0	4	4	0	0	4	0	0	0	0	0	0	0	3	0	0	20	8	12	12	0	12
19	1	1	1	0	0	1	1	0	1	1	1	0	3	2	0	1	0	0	0	5	0	0	0	0	0	0	0	1	0	0	0	7	1	1	12	7	5	6	1	5
46	0	1	1	0	0	0	0	0	1	0	0	6	5	5	4	6	4	3	5	4	5	5	4	4	5	4	2	5	5	4	4	3	0	0	89	46	43	44	20	24
36	1	1	1	0	0	1	0	1	0	0	1	0	0	0	0	0	0	0	0	0	0	0	0	0	0	0	0	0	0	0	0	5	0	1	0	0	0	0	0	0
53	0	1	0	0	0	0	0	0	0	0	0	0	6	6	3	0	0	0	6	3	6	3	0	6	0	0	0	6	4	4	3	1	0	0	56	22	34	27	0	27
58	1	0	0	0	0	0	0	0	0	0	0	0	0	0	0	1	2	1	1	2	0	1	0	3	1	1	0	3	0	2	0	0	0	0	18	16	2	4	3	1
24	0	0	0	0	0	0	0	0	0	0	0	0	5	5	3	0	0	0	6	1	6	3	0	0	0	1	0	1	5	0	5	0	0	0	41	5	36	27	0	27
26	0	1	1	0	0	0	0	0	1	0	1	3	4	4	1	3	2	5	1	4	1	1	1	0	1	1	1	5	1	3	1	4	0	1	43	27	16	23	12	11
31	0	0	1	1	0	0	0	0	0	0	0	0	1	0	1	0	1	1	3	2	5	5	0	0	0	0	0	1	3	1	1	2	0	0	25	11	14	11	1	10
31	0	1	1	1	1	1	0	0	0	0	1	0	3	6	6	0	0	0	0	0	4	0	0	0	0	0	0	0	0	0	0	6	1	1	19	0	19	13	0	13
19	1	1	0	0	0	0	0	0	0	0	0	0	6	6	6	0	2	4	4	3	3	4	4	3	5	6	5	5	4	4	5	1	0	0	79	30	49	33	9	24
22	0	1	1	1	0	0	0	0	0	1	0	0	6	6	6	2	1	3	4	4	5	3	4	5	1	2	0	6	3	1	4	4	0	1	66	26	40	31	6	25
19	0	1	1	1	1	1	0	0	1	0	0	1	6	6	5	3	5	1	5	3	6	3	6	2	1	5	5	5	4	0	5	6	1	1	77	24	53	34	6	28
20	0	1	1	1	1	0	0	0	1	0	1	2	3	3	3	4	4	3	1	4	3	4	2	2	2	2	1	2	2	5	2	6	1	1	54	32	22	23	11	12
36	0	0	1	0	0	1	0	0	0	0	0	0	2	0	0	0	0	0	0	0	0	0	0	1	0	0	0	1	0	0	0	2	0	0	4	2	2	2	0	2
54	0	1	0	0	0	0	0	0	0	0	0	0	1	3	3	0	0	0	3	1	4	0	2	2	0	1	0	1	3	0	4	1	0	0	28	4	24	15	0	15
35	0	1	0	0	0	0	0	0	0	0	0	3	6	5	4	1	4	4	5	2	3	3	0	0	1	0	0	4	0	0	4	1	0	0	49	22	27	32	9	23
30	0	1	0	0	0	0	0	0	0	0	0	0	5	6	3	3	2	4	2	1	3	2	0	0	0	1	4	5	1	0	3	1	0	0	45	17	28	26	7	19
34	0	1	1	1	1	1	0	1	1	0	0	3	5	5	5	5	5	2	1	0	3	0	1	1	3	3	3	3	1	1	1	7	1	1	51	23	28	28	13	15
43	1	1	0	1	1	1	0	1	1	1	1	0	4	2	0	2	1	3	0	4	0	0	0	6	1	1	1	6	1	4	0	8	1	1	36	27	9	12	6	6
24	0	1	1	0	1	0	0	0	0	0	0	0	4	3	2	0	1	4	1	6	1	0	1	0	0	0	0	6	1	0	3	3	0	0	33	17	16	16	4	12
20	0	1	0	1	1	0	0	0	1	0	0	1	3	2	0	3	0	4	4	0	2	0	0	4	1	0	0	5	0	0	3	4	0	1	32	18	14	23	9	14
50	0	1	0	0	0	0	0	0	0	0	1	0	6	6	4	0	0	0	6	0	5	3	4	0	3	0	1	5	6	0	6	2	0	0	55	11	44	32	3	29
18	0	1	1	1	1	0	0	0	0	0	0	0	5	6	4	1	1	4	6	1	4	2	0	0	0	1	4	0	4	0	5	4	0	1	48	9	39	31	5	26
45	1	1	0	1	1	0	0	0	0	0	0	0	2	3	1	0	0	2	0	0	2	0	0	0	0	0	0	4	0	0	0	3	0	0	14	6	8	9	2	7
51	0	1	1	0	0	0	0	0	1	0	0	0	4	5	2	0	0	0	4	4	5	0	0	4	0	0	0	4	4	4	0	3	0	0	40	16	24	18	0	18
30	0	1	0	1	1	0	0	0	1	0	0	0	5	5	0	3	2	1	0	0	5	2	0	2	1	0	0	1	4	0	2	4	0	1	33	12	21	22	5	17
29	0	1	0	1	1	0	0	0	0	0	0	0	6	6	0	3	3	1	6	5	6	4	0	3	0	1	0	0	4	4	6	3	0	0	58	23	35	34	4	30
27	0	1	1	1	1	0	0	0	0	0	0	4	6	6	5	4	3	3	5	4	2	3	2	3	3	4	0	1	5	1	6	4	0	1	70	29	41	39	14	25
35	0	1	0	0	0	0	0	0	0	1	1	0	2	3	0	0	1	0	0	0	4	1	0	0	0	0	0	0	0	0	1	3	0	0	12	2	10	10	0	10
32	0	1	1	0	0	1	0	0	1	1	1	0	6	0	0	0	1	0	6	0	6	2	0	0	0	0	0	0	5	0	0	6	1	1	26	3	23	18	0	18
25	0	0	0	0	0	1	0	0	0	0	0	0	3	2	1	4	0	3	5	4	2	1	0	0	0	0	0	4	3	0	5	1	0	0	37	16	21	24	7	17
65	0	0	1	0	0	1	0	0	0	1	1	0	1	5	0	0	0	0	6	0	5	0	0	0	0	0	0	0	5	0	5	4	0	1	27	0	27	22	0	22
22	0	1	1	1	0	0	0	0	1	0	0	2	2	5	3	6	4	4	6	0	5	3	4	0	2	0	0	0	4	2	5	4	0	1	57	23	34	37	14	23
27	1	1	1	1	0	1	1	1	0	1	1	0	0	0	0	0	0	0	0	0	0	0	0	0	0	0	0	0	0	0	0	8	1	1	0	0	0	0	0	0
27	0	1	1	0	0	0	0	0	1	0	0	6	1	1	1	6	6	6	1	6	1	6	1	6	6	1	1	6	1	1	1	3	0	0	65	55	10	29	24	5
27	0	1	0	0	1	0	0	0	0	0	0	0	0	6	0	0	4	0	5	0	2	0	0	0	0	0	0	5	4	0	3	2	0	0	29	9	20	16	0	16
26	0	1	1	1	0	0	0	0	0	0	0	0	4	5	3	0	1	4	4	4	5	5	4	3	2	4	0	4	4	0	0	3	0	0	56	23	33	24	6	18
29	0	1	0	0	1	1	0	0	1	0	0	0	5	6	6	0	1	0	6	1	6	0	6	1	0	4	5	5	5	0	6	4	0	1	63	8	55	29	0	29
34	0	1	1	0	0	0	0	0	0	0	0	0	6	6	1	5	1	5	6	3	6	1	0	3	0	0	0	6	5	1	5	2	0	0	60	25	35	39	10	29
49	1	1	1	1	1	0	0	0	0	0	0	0	1	1	1	1	0	1	1	1	0	1	0	0	1	0	0	3	1	0	0	4	0	1	13	8	5	6	3	3
19	0	1	1	0	1	0	0	0	0	0	0	0	5	6	2	0	5	1	4	1	6	2	0	0	0	0	3	3	5	0	4	3	0	0	47	12	35	26	1	25
36	0	1	0	0	1	0	0	0	1	0	0	0	6	3	4	4	5	3	6	2	6	0	0	3	1	0	0	5	6	3	3	3	0	0	60	26	34	32	8	24
23	0	1	1	0	1	0	0	0	1	0	0	3	6	6	5	3	4	5	6	4	6	3	5	5	3	4	4	6	6	4	6	4	0	1	94	40	54	44	14	30
30	1	1	1	0	0	0	0	0	0	0	1	0	3	3	0	0	1	0	0	0	0	4	0	0	0	0	0	3	0	0	0	3	0	0	14	8	6	6	0	6
18	0	1	1	1	1	0	0	0	0	1	1	4	6	3	0	5	2	2	5	3	6	1	0	0	1	0	2	4	5	0	6	6	1	1	55	22	33	38	12	26
35	0	1	0	1	1	0	0	0	1	0	1	0	4	2	0	2	2	3	0	6	3	6	0	4	0	1	0	5	5	1	1	5	0	1	45	29	16	15	5	10
25	0	1	1	1	0	0	0	0	0	0	0	4	5	6	0	4	0	0	4	3	3	0	0	3	2	0	0	5	0	0	2	3	0	0	41	21	20	30	10	20
27	0	0	1	1	1	0	0	0	0	0	1	0	4	4	4	0	0	1	4	0	4	0	1	0	0	4	0	3	1	0	4	4	0	1	34	4	30	21	1	20
22	1	1	1	0	1	0	0	0	1	1	0	0	4	1	0	5	0	4	2	0	0	0	1	2	0	1	1	2	0	0	3	5	0	1	26	13	13	19	9	10
24	0	1	0	0	0	0	0	0	0	0	0	1	5	6	1	4	1	5	5	5	5	2	1	1	0	1	0	6	4	1	4	1	0	0	58	26	32	35	10	25
21	0	1	0	0	0	0	0	0	1	0	1	0	4	5	3	2	0	0	1	1	0	0	0	0	0	0	0	5	0	0	1	3	0	0	22	8	14	13	2	11
32	0	1	1	0	0	0	0	0	0	0	0	3	4	5	2	1	3	1	4	1	1	2	2	0	2	1	1	4	1	1	1	2	0	0	40	18	22	22	7	15
27	0	1	1	0	1	1	1	1	1	0	1	0	1	2	0	0	1	4	0	6	6	2	0	2	0	0	0	0	0	0	1	8	1	1	25	15	10	14	4	10
30	0	0	0	0	0	0	0	0	0	0	0	0	3	4	3	5	2	4	2	5	3	4	3	4	3	2	3	5	2	3	2	0	0	0	62	35	27	26	12	14
31	0	0	0	1	1	1	0	1	0	0	1	0	0	0	0	0	0	0	0	0	0	0	0	0	0	0	0	0	0	0	0	5	0	1	0	0	0	0	0	0
18	1	0	0	1	1	1	0	0	1	1	0	0	6	3	0	0	0	0	0	3	0	0	0	0	0	0	3	3	0	0	0	5	0	1	18	6	12	9	0	9
23	1	1	1	1	0	0	0	0	0	1	0	0	0	0	0	0	0	0	0	3	0	0	0	2	0	0	0	0	0	0	0	4	0	1	5	5	0	0	0	0
33	0	0	1	0	0	0	0	0	0	0	1	0	4	5	5	0	1	0	4	3	5	1	1	0	0	1	0	4	2	1	4	2	0	0	41	10	31	22	0	22
58	0	1	0	1	0	0	0	0	0	0	0	0	6	6	6	0	0	0	4	4	0	0	0	4	0	0	0	5	1	0	4	2	0	0	40	13	27	20	0	20
18	1	1	0	0	1	0	0	0	0	0	1	4	4	2	5	3	5	1	4	1	3	6	2	4	1	5	2	2	0	0	0	3	0	0	54	27	27	22	9	13
30	0	1	0	1	0	0	0	1	1	0	1	0	1	1	0	0	0	0	0	0	1	0	0	2	0	0	0	4	5	0	0	5	0	1	14	6	8	3	0	3
20	1	1	1	0	1	0	0	0	1	0	0	0	3	3	4	0	0	1	2	1	2	0	0	1	0	0	3	3	2	1	3	4	0	1	29	7	22	14	1	13
26	0	1	0	0	0	0	0	0	1	1	1	1	5	6	6	1	1	1	6	4	6	1	2	5	1	2	3	4	1	4	5	4	0	1	65	23	42	32	4	28
19	0	0	0	1	0	1	0	0	1	1	1	4	3	1	4	2	3	2	1	5	3	4	2	3	5	3	4	1	5	2	2	5	0	1	59	31	28	23	13	10
34	0	0	0	0	0	0	0	1	0	0	0	0	0	0	0	0	0	0	0	0	0	0	0	0	0	0	0	0	0	0	0	1	0	0	0	0	0	0	0	0
20	1	0	1	0	0	0	0	0	1	0	1	3	2	3	3	2	3	2	4	3	2	2	4	5	3	2	3	4	4	3	2	3	0	0	59	30	29	23	10	13
25	0	1	1	0	0	1	0	0	0	0	0	1	6	6	1	2	3	0	6	0	6	0	3	0	0	5	6	1	6	0	6	3	0	0	58	7	51	33	3	30
25	0	1	1	0	1	0	0	0	0	0	0	0	2	3	2	2	0	0	0	0	1	0	0	0	0	0	0	0	0	0	1	3	0	0	11	2	9	9	2	7
25	1	1	1	1	1	0	0	0	1	0	0	1	1	2	2	1	1	4	1	4	2	0	1	2	1	2	1	4	1	4	1	5	0	1	36	22	14	14	7	7
38	0	1	1	0	0	1	0	0	1	1	0	2	6	6	6	4	2	0	6	5	6	6	4	2	5	1	2	0	6	3	6	5	0	1	78	29	49	41	11	30
45	0	0	0	0	0	0	1	0	1	1	0	0	0	2	0	0	0	3	0	0	0	0	0	1	0	0	0	3	0	0	0	3	0	0	9	7	2	5	3	2
19	1	1	1	1	1	0	1	1	1	1	1	5	6	4	5	4	4	4	4	3	3	3	4	3	4	4	4	5	4	5	5	9	1	1	83	40	43	39	17	22
29	1	0	0	1	1	1	1	0	0	0	0	0	3	4	0	0	4	3	1	4	0	0	0	0	1	0	0	1	0	0	1	4	0	1	22	13	9	13	4	9
22	0	1	0	0	0	0	0	0	1	0	1	0	3	4	0	2	0	0	3	0	4	3	0	0	0	0	0	3	1	0	2	3	0	0	25	8	17	18	2	16
19	0	0	0	0	0	0	0	1	0	1	0	0	5	5	5	1	2	2	4	0	5	2	3	0	0	3	1	2	3	0	4	2	0	0	47	9	38	26	3	23
31	0	1	0	0	1	1	0	1	1	0	0	0	4	1	0	4	3	4	0	5	3	1	1	3	4	1	0	5	3	4	3	5	0	1	49	33	16	23	12	11
29	1	0	0	1	1	0	0	0	0	0	0	0	5	4	4	1	0	0	4	0	1	0	0	0	0	0	0	0	0	0	2	2	0	0	21	1	20	17	1	16
20	1	1	1	1	1	1	1	1	0	1	1	0	5	6	0	0	0	1	4	0	6	3	0	0	0	2	3	0	4	0	4	9	1	1	38	4	34	26	1	25
27	1	1	0	1	0	1	0	0	1	0	0	1	5	5	3	3	4	5	4	2	4	3	3	0	1	3	1	5	2	3	5	4	0	1	62	27	35	33	10	23
25	0	1	0	1	1	0	0	0	0	0	0	0	6	6	2	2	4	1	5	4	6	1	0	2	0	0	0	2	5	3	0	3	0	0	49	19	30	26	3	23
39	1	1	0	1	1	0	0	1	0	1	1	1	1	0	2	1	0	1	0	0	0	1	0	1	0	0	0	1	0	3	3	6	1	1	15	9	6	7	3	4
18	0	1	0	0	1	0	0	0	0	0	1	5	6	2	0	5	2	4	3	1	1	0	0	0	4	1	0	3	2	0	4	3	0	0	43	24	19	34	18	16
28	0	1	1	0	0	0	0	0	1	0	0	1	5	5	3	3	1	0	2	0	3	4	1	2	0	0	3	2	1	0	3	3	0	0	39	13	26	22	4	18
30	0	1	1	0	1	0	0	0	0	0	0	2	4	4	4	3	3	4	4	1	3	2	4	0	0	2	1	3	1	3	2	3	0	0	50	21	29	26	9	17
39	0	1	0	0	1	1	0	0	0	0	0	0	1	2	0	0	0	1	1	1	1	0	0	1	0	1	0	1	0	1	1	3	0	0	12	5	7	7	1	6
20	0	0	1	0	1	0	0	0	0	0	0	4	3	2	1	2	3	5	4	4	3	4	3	4	3	3	3	4	4	4	4	2	0	0	67	37	30	30	14	16
32	0	1	1	0	0	0	0	0	1	1	0	0	6	6	5	3	3	3	3	4	2	3	5	0	0	0	0	0	0	0	0	4	0	1	43	16	27	23	6	17
58	0	1	0	0	0	0	0	0	0	0	0	0	4	6	5	0	0	1	0	3	0	0	0	0	0	0	0	0	0	0	0	1	0	0	19	4	15	11	1	10
22	0	0	0	0	0	0	0	0	0	1	1	4	1	1	0	5	1	5	0	1	1	1	0	2	1	1	1	3	0	3	0	2	0	0	31	26	5	18	15	3
22	0	1	0	0	1	0	0	0	1	0	0	0	4	4	1	0	0	0	3	0	0	0	0	0	0	0	0	0	0	0	0	3	0	0	12	0	12	11	0	11
26	0	1	0	0	0	0	0	0	1	0	0	4	6	5	0	3	3	0	4	6	4	6	3	6	3	4	6	5	6	4	5	2	0	0	83	40	43	34	10	24
44	0	1	1	0	0	0	0	0	1	1	1	3	4	3	4	5	0	2	3	0	0	0	4	4	2	3	0	4	4	0	3	5	0	1	48	20	28	25	12	13
22	0	1	0	1	1	0	0	0	0	0	0	0	4	6	2	0	3	0	6	0	4	2	0	0	0	0	3	0	4	1	4	3	0	0	39	6	33	24	0	24
22	1	1	0	1	1	0	0	1	1	1	1	1	4	0	0	2	3	2	4	4	4	0	0	0	0	0	0	5	4	0	4	7	1	1	37	17	20	21	5	16
27	0	0	0	0	0	0	0	0	1	0	0	0	4	5	0	0	0	0	4	5	4	0	0	0	0	0	0	5	0	0	4	1	0	0	31	10	21	21	0	21
36	0	1	0	1	1	1	1	0	1	1	1	0	1	4	2	0	1	1	3	3	0	0	0	5	0	0	0	4	0	0	0	8	1	1	24	14	10	9	1	8
36	0	1	1	0	1	0	0	0	0	0	0	0	5	5	1	1	3	2	5	5	4	3	0	0	0	0	0	5	6	3	2	3	0	0	50	22	28	24	3	21
45	0	1	0	0	0	0	0	0	1	0	0	0	3	5	5	0	1	0	4	1	5	0	3	0	0	3	4	1	0	0	4	2	0	0	39	3	36	21	0	21
20	0	1	0	0	0	0	0	1	0	0	0	0	1	1	0	3	0	1	1	2	1	0	0	1	1	0	0	3	3	1	0	2	0	0	19	12	7	9	5	4
27	1	1	0	1	1	0	0	0	1	0	0	0	0	0	0	0	0	0	0	4	0	0	0	0	0	0	0	1	0	0	0	4	0	1	5	5	0	0	0	0
21	0	0	1	0	1	0	0	0	0	0	0	0	2	1	0	0	0	4	0	4	3	0	0	1	0	0	0	5	1	0	0	2	0	0	21	14	7	10	4	6
37	0	1	1	0	0	0	0	0	1	0	1	0	4	4	3	0	1	4	3	4	2	2	2	4	0	1	1	3	0	3	1	4	0	1	42	21	21	18	4	14
34	0	0	1	1	0	0	0	0	1	1	1	0	5	1	0	0	0	1	4	0	3	0	0	1	0	0	0	2	4	0	0	5	0	1	21	4	17	14	1	13
18	0	0	0	0	0	1	1	0	1	1	1	0	6	6	4	0	5	3	5	3	5	1	0	0	0	0	0	5	2	1	5	5	0	1	51	18	33	30	3	27
40	0	1	0	0	0	0	0	0	0	0	1	4	4	5	5	4	0	0	3	4	5	1	0	5	1	0	1	6	4	3	0	2	0	0	55	28	27	26	9	17
35	0	0	0	0	0	0	0	0	0	0	0	0	4	4	3	0	1	0	1	1	0	0	0	0	1	0	0	3	1	0	1	0	0	0	20	6	14	11	1	10
31	0	1	0	1	0	0	0	0	0	0	0	0	4	6	0	0	0	0	3	1	1	3	1	0	2	0	0	4	0	0	1	2	0	0	26	10	16	17	2	15
32	1	1	0	0	1	0	0	0	1	0	0	0	0	0	0	0	0	0	0	0	0	0	0	0	0	0	0	0	0	0	0	3	0	0	0	0	0	0	0	0
37	0	1	0	1	1	0	0	1	0	0	0	6	4	4	3	6	4	6	6	2	6	3	2	3	4	0	0	4	6	3	3	4	0	1	75	41	34	45	22	23
39	0	1	1	0	0	0	0	1	0	0	1	0	5	5	0	0	0	0	0	5	1	2	0	2	2	0	1	2	2	5	2	4	0	1	34	18	16	15	2	13
36	0	1	0	0	0	0	0	0	0	0	0	2	3	4	5	2	0	2	3	1	1	0	1	0	0	1	0	3	1	0	1	1	0	0	30	10	20	18	6	12
30	0	1	1	0	1	0	0	0	0	0	0	0	5	5	5	3	0	0	5	3	5	0	2	1	1	0	0	1	4	3	3	3	0	0	46	12	34	27	4	23
47	0	1	1	1	1	0	0	0	1	0	0	0	6	5	5	0	0	0	6	0	6	0	0	0	0	3	0	5	6	0	6	5	0	1	48	5	43	29	0	29
24	0	1	1	1	1	0	0	0	0	0	0	0	1	1	4	0	0	2	1	0	0	0	0	0	0	0	0	0	0	0	0	4	0	1	9	2	7	5	2	3
18	1	1	1	1	0	1	0	1	1	1	1	2	0	0	0	4	5	4	4	4	5	3	4	2	4	3	6	4	4	2	4	8	1	1	64	34	30	27	14	13
21	0	1	1	1	1	0	0	0	0	0	0	0	3	5	4	4	3	3	4	2	4	2	3	2	3	4	3	1	3	2	4	4	0	1	59	22	37	30	10	20
22	0	1	0	0	1	1	0	0	0	1	1	0	3	3	1	0	2	4	5	6	1	0	0	4	0	0	0	4	5	6	4	5	0	1	48	26	22	20	4	16
38	1	1	1	0	1	1	1	1	0	0	0	1	4	4	1	4	1	1	1	1	1	1	1	1	1	1	1	1	1	4	1	6	1	1	32	16	16	18	7	11
21	0	1	0	1	0	0	0	0	0	0	1	0	4	3	4	0	1	1	2	1	0	2	0	1	0	0	0	0	0	0	0	3	0	0	19	6	13	10	1	9
22	0	1	1	0	0	1	0	0	1	1	1	0	3	1	0	0	0	0	1	0	2	0	0	0	0	0	0	1	2	0	0	6	1	1	10	1	9	7	0	7
18	0	1	0	0	0	0	0	0	0	0	0	0	6	6	6	0	0	3	1	2	5	0	0	0	0	0	0	5	0	0	4	1	0	0	38	10	28	25	3	22
21	1	1	1	1	1	0	0	0	0	0	0	0	3	4	1	0	1	1	4	4	4	2	0	5	1	2	1	4	1	2	2	4	0	1	42	20	22	19	2	17
32	0	0	0	0	0	0	0	0	0	0	0	0	0	2	2	0	0	0	0	0	0	0	0	0	0	0	0	0	0	0	0	0	0	0	4	0	4	2	0	2
52	0	0	1	0	0	0	0	0	0	0	0	0	0	0	0	0	0	0	0	0	0	0	0	0	0	0	0	1	0	0	0	1	0	0	1	1	0	0	0	0
26	1	1	0	0	0	0	0	0	0	0	0	0	5	3	0	0	0	0	3	0	4	0	0	3	0	0	0	0	0	0	0	1	0	0	18	3	15	15	0	15
27	0	1	1	0	0	0	1	0	0	0	0	0	3	6	4	0	0	1	4	0	4	3	0	0	0	0	0	2	0	0	0	3	0	0	27	6	21	18	1	17
32	0	1	1	0	0	0	0	0	1	0	0	0	0	0	0	0	0	0	0	1	0	0	0	4	0	0	0	6	0	0	0	3	0	0	11	11	0	0	0	0
25	1	1	0	0	0	0	0	0	0	0	0	0	2	0	0	0	2	0	3	6	6	1	0	5	0	0	0	6	0	0	0	1	0	0	31	20	11	11	0	11
18	0	1	0	0	1	0	0	1	0	1	1	0	3	2	0	1	0	1	0	1	2	0	0	1	0	0	1	3	1	0	0	5	0	1	16	7	9	9	2	7
37	0	0	0	0	0	0	1	0	0	0	0	0	6	5	2	0	0	0	1	2	0	1	0	1	0	0	0	3	4	2	0	1	0	0	27	9	18	12	0	12
51	0	1	0	0	1	0	0	0	0	0	0	0	1	1	1	0	0	0	1	0	0	0	0	0	0	0	0	0	0	0	0	2	0	0	4	0	4	3	0	3
57	0	1	0	0	1	0	0	0	0	0	0	0	3	4	4	0	0	0	3	0	0	0	3	3	0	2	0	2	3	0	3	2	0	0	30	5	25	13	0	13
36	0	1	0	0	0	0	0	0	0	0	0	6	3	5	1	6	6	4	0	6	0	0	0	0	0	0	1	6	0	0	0	1	0	0	44	34	10	24	16	8
18	0	0	1	0	0	0	0	0	0	0	0	4	5	6	3	5	5	5	6	5	6	6	3	5	2	2	5	6	6	4	6	1	0	0	95	47	48	45	16	29
52	1	0	0	1	1	0	0	0	1	0	1	0	0	0	0	0	0	0	0	0	0	0	0	0	0	0	0	1	0	0	0	4	0	1	1	1	0	0	0	0
19	0	1	0	1	1	0	0	0	0	0	0	0	3	1	0	2	0	0	0	2	0	0	0	0	0	0	0	1	0	0	0	3	0	0	9	5	4	6	2	4
45	1	1	0	1	0	1	0	0	1	0	0	0	5	5	2	0	1	0	5	0	2	1	1	0	0	1	0	0	3	0	3	4	0	1	29	2	27	20	0	20
19	0	1	0	0	1	1	0	1	0	1	1	0	6	6	6	0	3	1	6	3	5	1	0	4	0	0	2	0	1	5	6	6	1	1	55	17	38	30	1	29
25	1	1	0	1	0	0	0	0	1	0	0	0	5	5	1	0	0	0	6	0	5	5	0	0	0	0	0	2	0	0	3	3	0	0	32	7	25	24	0	24
29	0	1	1	0	0	0	0	0	0	1	0	0	6	6	0	0	0	0	0	0	6	4	0	0	0	0	0	0	4	0	2	3	0	0	28	4	24	20	0	20
33	0	1	0	1	1	1	0	0	1	0	0	0	5	5	0	0	3	2	5	1	5	4	5	4	0	1	1	5	3	1	5	5	0	1	55	20	35	27	2	25
33	0	1	1	0	0	1	0	0	0	1	0	4	5	6	5	5	0	0	4	0	4	0	0	0	0	0	4	3	2	0	4	4	0	1	46	12	34	32	9	23
29	0	0	0	0	0	0	0	0	0	0	0	0	3	4	1	1	0	0	0	0	0	0	0	0	0	0	0	3	0	0	0	0	0	0	12	4	8	8	1	7
30	0	1	1	0	0	1	1	0	0	1	0	0	5	5	0	0	0	0	6	0	4	3	0	3	0	0	0	4	0	0	6	5	0	1	36	10	26	26	0	26
44	0	1	1	0	1	1	0	1	0	0	0	0	3	4	4	0	0	1	3	0	3	0	0	3	0	0	0	5	3	1	3	5	0	1	33	10	23	17	1	16
22	0	0	0	1	1	0	0	0	0	0	0	1	5	6	5	0	2	0	6	1	6	6	0	0	0	0	3	0	3	1	5	2	0	0	50	11	39	29	1	28
22	0	0	1	1	0	0	0	0	0	0	0	0	1	1	0	0	0	0	0	0	0	0	0	0	0	0	0	0	0	0	0	2	0	0	2	0	2	2	0	2
21	1	1	1	0	0	0	0	0	0	0	0	0	4	4	2	0	0	2	1	5	2	0	0	0	0	0	0	4	0	4	0	2	0	0	28	15	13	13	2	11
18	0	1	0	0	1	0	0	0	0	0	0	0	4	4	3	0	0	1	6	0	6	1	0	0	0	2	1	3	1	1	6	2	0	0	39	6	33	27	1	26
35	0	1	0	0	1	1	0	0	1	1	1	0	4	6	4	0	0	1	1	0	0	0	0	0	0	0	0	1	3	1	3	6	1	1	24	3	21	15	1	14
32	1	1	0	0	0	0	0	0	1	0	0	0	1	1	0	1	1	4	0	1	0	0	0	4	1	0	0	4	0	2	0	2	0	0	20	18	2	8	6	2
32	0	1	1	0	0	0	0	0	0	0	0	0	3	3	1	2	0	0	2	1	0	2	0	2	0	0	0	4	0	1	1	2	0	0	22	12	10	11	2	9
49	0	0	0	0	0	0	0	0	1	0	0	0	6	6	4	0	1	1	6	4	6	2	2	4	0	3	4	4	6	4	5	1	0	0	68	20	48	30	1	29
21	1	1	1	1	1	1	0	0	1	0	0	0	5	5	3	0	0	0	3	0	1	0	0	0	0	0	0	0	0	0	1	6	1	1	18	0	18	15	0	15
32	0	1	1	1	1	1	1	0	0	1	1	0	2	0	0	4	0	0	0	0	3	0	0	0	3	0	0	1	1	0	0	8	1	1	14	8	6	12	7	5
27	0	1	1	0	0	0	0	0	0	0	0	0	5	6	4	1	0	0	2	1	1	1	1	0	0	1	0	1	1	0	0	2	0	0	25	4	21	15	1	14
18	0	1	1	0	0	0	0	0	1	0	0	4	3	6	5	3	2	6	3	5	5	6	3	3	2	2	0	6	3	1	4	3	0	0	72	38	34	36	15	21
43	0	0	1	0	1	0	0	0	0	0	0	0	5	6	5	4	1	4	4	4	5	1	1	3	0	1	0	3	4	1	3	2	0	0	55	21	34	31	8	23
40	0	1	1	0	0	0	0	0	1	0	1	1	3	3	1	4	3	4	4	3	2	3	1	4	2	2	2	5	4	2	4	4	0	1	57	31	26	27	11	16
26	0	1	0	1	1	0	0	0	0	1	1	0	3	4	0	0	0	0	0	1	0	0	0	1	0	0	0	0	0	0	0	5	0	1	9	2	7	7	0	7
35	0	1	0	0	0	0	0	0	0	0	0	0	4	5	4	1	4	0	6	4	6	6	4	5	0	1	0	5	6	5	5	1	0	0	71	30	41	27	1	26
27	0	0	1	0	0	0	0	0	0	1	1	0	4	4	4	0	0	0	2	0	3	0	0	0	0	0	0	2	0	0	0	3	0	0	19	2	17	13	0	13
37	0	1	0	0	0	0	0	0	0	0	0	3	6	6	3	3	0	0	3	0	0	0	0	0	0	0	0	2	0	0	0	1	0	0	26	8	18	21	6	15
26	1	1	0	1	1	1	1	1	0	1	1	0	0	0	0	0	0	0	0	0	0	0	0	0	0	0	0	0	0	0	0	8	1	1	0	0	0	0	0	0
25	0	1	1	1	1	0	0	0	1	0	0	4	6	6	0	4	5	4	6	4	6	5	1	5	5	2	6	5	6	3	6	5	0	1	89	44	45	47	17	30
48	0	1	0	1	0	0	0	0	0	0	0	0	4	6	0	0	0	0	4	0	3	0	0	0	0	0	0	5	0	0	5	2	0	0	27	5	22	22	0	22
37	0	1	1	1	0	0	0	0	0	0	0	0	2	4	3	1	0	3	2	0	2	2	3	1	2	4	1	1	1	1	1	3	0	0	34	11	23	17	6	11
20	0	0	1	0	0	0	0	0	0	0	0	0	6	6	4	0	1	0	5	0	6	0	0	0	0	0	0	1	5	0	6	1	0	0	40	2	38	29	0	29
37	1	0	0	1	1	1	0	1	1	0	0	2	4	4	1	2	5	0	5	6	6	4	0	0	2	1	2	5	6	2	3	5	0	1	60	28	32	28	6	22
35	0	1	1	0	0	0	0	0	0	0	0	0	2	2	1	3	0	4	0	0	0	0	0	0	0	0	0	0	0	0	0	2	0	0	12	7	5	11	7	4
41	0	1	1	0	0	1	0	0	1	0	1	0	3	0	3	0	0	0	3	0	0	0	0	0	0	3	3	0	1	0	3	5	0	1	19	0	19	9	0	9
29	0	1	0	0	1	0	0	0	0	0	1	0	6	6	2	1	4	0	1	4	3	5	1	2	0	1	0	4	3	1	0	3	0	0	44	21	23	17	1	16
29	0	1	1	1	0	0	0	1	1	0	0	0	6	6	6	3	3	0	6	5	6	4	4	3	0	0	6	4	6	0	6	5	0	1	74	22	52	33	3	30
22	1	1	0	1	1	0	1	0	1	1	0	0	5	2	0	0	3	0	0	1	4	5	0	0	0	0	0	0	2	0	2	6	1	1	24	9	15	13	0	13
30	0	1	1	0	0	0	1	0	0	0	0	6	6	6	1	6	5	6	6	6	6	6	0	6	3	0	0	6	6	0	4	3	0	0	85	50	35	49	21	28
37	0	0	0	0	0	0	0	1	0	0	0	0	6	6	0	1	0	0	6	0	0	0	0	0	0	0	0	0	0	0	6	1	0	0	25	1	24	25	1	24
33	0	1	1	0	0	0	0	0	0	0	0	0	6	6	6	3	3	4	6	6	6	6	4	3	2	0	4	6	6	3	6	2	0	0	86	36	50	39	9	30
24	0	1	0	1	1	0	0	0	0	0	0	0	3	3	1	0	0	0	1	0	5	1	0	4	0	1	0	2	0	0	4	3	0	0	25	7	18	16	0	16
27	0	1	0	0	0	0	0	0	1	0	0	1	6	4	1	4	5	2	4	1	6	4	0	2	3	1	1	0	5	0	4	2	0	0	54	22	32	34	10	24
50	0	1	0	0	0	0	0	0	1	0	0	0	6	6	2	0	0	0	5	0	0	0	0	0	0	0	0	0	0	0	5	2	0	0	24	0	24	22	0	22
20	0	1	1	0	1	0	0	1	0	0	1	0	3	4	0	1	0	3	3	4	0	0	0	0	0	0	0	6	0	0	0	5	0	1	24	14	10	14	4	10
21	0	1	1	0	0	0	0	0	0	0	0	0	3	3	0	0	0	4	2	3	5	0	0	0	0	1	0	4	4	0	1	2	0	0	30	11	19	18	4	14
44	0	1	0	1	1	0	0	0	0	0	0	0	5	4	2	1	0	0	2	0	1	0	0	0	0	0	0	0	0	0	0	3	0	0	15	1	14	13	1	12
18	1	1	0	1	0	0	0	0	1	1	1	4	1	4	0	0	0	0	0	0	4	0	0	0	0	0	0	0	0	0	5	5	0	1	18	4	14	18	4	14
49	1	0	1	1	1	0	0	0	0	1	1	0	0	2	0	0	0	0	2	0	5	0	0	3	0	0	0	4	0	0	0	5	0	1	16	7	9	9	0	9
29	1	1	1	0	0	0	0	0	1	0	1	0	4	2	0	0	2	0	1	2	3	3	0	1	3	0	0	2	3	2	1	4	0	1	29	15	14	14	3	11
24	0	1	1	0	1	0	0	0	1	0	1	0	6	6	4	2	0	0	4	0	5	1	2	0	0	3	0	2	3	0	4	5	0	1	42	5	37	27	2	25
46	1	1	0	1	1	0	0	0	0	0	0	1	3	2	0	4	0	6	2	0	4	0	1	0	0	1	0	0	0	4	0	3	0	0	28	15	13	22	11	11
21	0	0	1	0	0	0	0	0	1	0	1	4	5	4	2	5	6	5	6	5	5	6	3	4	5	3	3	4	5	2	5	3	0	0	87	46	41	44	19	25
31	0	0	1	0	0	1	1	1	0	1	0	0	3	3	2	0	0	3	3	0	4	1	0	0	0	0	0	0	4	0	0	5	0	1	23	4	19	16	3	13
26	0	1	1	0	1	0	0	0	0	0	0	0	6	3	0	0	0	0	4	0	5	0	0	1	0	0	3	0	2	0	0	3	0	0	24	1	23	18	0	18
27	0	1	0	0	0	0	0	0	0	0	0	0	2	1	0	0	0	0	1	0	0	1	0	1	0	0	0	2	0	0	0	1	0	0	8	4	4	4	0	4
20	0	1	0	0	1	0	0	1	0	0	1	0	4	2	0	0	2	4	3	2	1	0	0	0	0	1	0	2	0	2	5	4	0	1	28	12	16	19	4	15
27	1	0	1	1	1	0	0	0	0	0	0	0	1	1	2	0	0	1	1	0	1	0	0	0	0	0	0	0	1	0	1	3	0	0	9	1	8	6	1	5
27	0	1	1	1	1	0	0	0	0	0	0	0	0	3	3	0	1	0	3	0	3	0	0	0	0	0	2	0	1	0	3	4	0	1	19	1	18	12	0	12
23	0	1	0	1	1	0	0	0	0	1	1	0	6	3	3	0	3	0	6	1	3	0	0	0	0	0	0	0	0	0	5	5	0	1	30	4	26	23	0	23
39	0	1	0	0	0	0	0	0	0	0	0	0	2	1	1	0	0	0	1	0	0	0	1	0	0	0	0	3	0	0	0	1	0	0	9	3	6	4	0	4
37	0	1	0	0	1	0	0	0	1	0	0	5	0	0	0	5	1	3	3	2	2	0	0	4	4	0	0	5	1	0	0	3	0	0	35	29	6	22	17	5
31	0	1	1	1	1	0	0	1	0	0	0	4	0	0	0	5	0	0	0	0	0	0	0	3	0	0	0	3	0	0	0	5	0	1	15	15	0	9	9	0
52	0	1	0	1	1	0	0	0	0	0	0	0	0	0	0	1	0	5	0	0	0	0	0	0	0	0	0	0	0	0	0	3	0	0	6	6	0	6	6	0
44	1	1	0	1	1	0	0	0	1	0	0	0	3	6	1	0	0	0	2	4	0	0	1	1	0	2	0	0	0	1	3	4	0	1	24	6	18	14	0	14
34	0	0	0	1	1	0	0	1	0	1	1	0	0	0	0	0	0	0	1	0	0	0	0	0	0	0	0	1	0	0	0	5	0	1	2	1	1	1	0	1
40	1	1	1	0	0	0	0	0	1	0	1	0	6	4	0	4	0	2	3	5	0	2	0	3	4	1	0	6	2	2	6	4	0	1	50	28	22	29	10	19
33	0	0	0	0	0	0	0	0	0	0	0	0	6	6	6	0	0	0	6	0	6	6	0	0	0	0	0	0	6	0	6	0	0	0	48	6	42	30	0	30
33	0	1	1	1	1	0	0	0	0	0	1	0	0	2	0	4	0	4	0	5	4	4	0	0	0	0	0	4	0	0	2	5	0	1	29	21	8	16	8	8
39	0	0	0	0	0	0	0	0	0	0	0	0	6	6	6	0	0	6	0	0	2	0	5	6	6	0	1	6	0	0	0	0	0	0	50	24	26	26	12	14
24	0	1	0	0	0	0	0	0	0	0	1	2	5	1	0	4	1	0	1	0	0	1	0	0	1	0	0	4	1	0	0	2	0	0	21	13	8	14	7	7
48	0	1	0	0	0	0	0	0	1	0	0	3	5	5	4	1	4	0	4	3	4	4	0	1	1	2	4	1	4	3	4	2	0	0	57	21	36	27	5	22
21	0	0	0	1	1	0	0	0	0	0	0	0	1	0	0	0	0	2	1	0	1	0	0	0	0	0	0	0	0	0	0	2	0	0	5	2	3	5	2	3
22	1	1	1	0	1	0	0	1	0	0	1	0	3	4	3	0	2	2	1	3	5	4	0	3	0	0	0	3	4	0	0	5	0	1	37	17	20	15	2	13
35	0	1	0	0	1	1	0	1	0	1	1	0	1	0	0	1	2	5	1	2	1	0	0	2	2	0	0	0	0	0	1	6	1	1	18	14	4	12	8	4
35	1	1	0	1	0	0	0	0	0	0	0	0	3	5	0	0	0	0	2	0	2	0	0	0	0	0	0	0	0	0	0	2	0	0	12	0	12	12	0	12
29	0	1	0	0	0	0	0	0	0	0	0	0	6	6	6	4	2	0	5	0	5	0	0	0	0	4	4	3	0	0	4	1	0	0	49	9	40	30	4	26
21	0	1	0	1	1	0	0	0	1	0	0	0	3	2	4	0	0	0	0	4	2	0	0	0	0	0	0	5	1	0	0	4	0	1	21	9	12	7	0	7
20	0	1	0	0	0	0	1	1	0	0	0	0	5	3	3	0	0	0	3	5	5	3	2	1	1	4	3	0	1	4	3	3	0	0	46	14	32	20	1	19
20	0	1	1	1	1	0	0	0	0	0	0	0	4	4	3	1	0	0	5	1	6	0	0	1	0	0	0	1	2	2	5	4	0	1	35	6	29	25	1	24
22	1	1	0	1	1	1	1	1	0	1	1	0	5	0	4	0	0	0	2	0	0	0	0	0	0	0	0	0	0	0	0	8	1	1	11	0	11	7	0	7
49	1	1	0	0	0	0	0	1	1	0	1	4	4	3	2	5	5	4	4	4	5	4	3	3	4	4	3	4	5	3	3	4	0	1	76	40	36	36	17	19
26	1	1	0	1	0	0	0	1	0	0	1	2	5	4	0	4	4	2	3	2	2	4	2	0	3	2	2	5	3	3	3	4	0	1	55	29	26	28	11	17
51	1	1	0	0	0	0	0	0	1	0	0	0	0	2	1	1	0	0	0	0	1	1	0	0	0	0	0	1	1	0	0	2	0	0	8	3	5	4	1	3
25	0	1	1	0	0	0	0	0	1	0	0	6	4	5	3	2	5	4	3	1	4	2	3	2	4	3	5	5	2	0	3	3	0	0	66	31	35	35	16	19
20	0	1	1	0	1	0	0	0	0	0	0	0	5	4	2	0	0	0	5	0	3	0	0	0	0	0	0	0	0	0	0	3	0	0	19	0	19	17	0	17
41	0	1	0	0	0	0	0	0	1	0	0	0	6	6	3	0	0	0	6	0	6	0	1	0	0	1	0	0	4	0	6	2	0	0	39	0	39	30	0	30
30	0	0	0	0	1	1	0	0	0	1	1	0	2	1	0	0	0	0	0	0	0	0	0	0	0	0	0	0	0	0	0	4	0	1	3	0	3	3	0	3
26	0	1	0	0	0	0	0	0	0	0	0	0	6	6	3	4	4	0	5	5	6	5	1	0	0	1	0	1	5	2	4	1	0	0	58	21	37	31	4	27
32	0	1	1	0	0	0	0	0	1	0	0	0	6	6	4	0	5	0	6	5	6	6	2	5	2	3	3	1	5	5	6	3	0	0	76	29	47	32	2	30
31	0	1	1	0	0	1	1	0	0	1	1	0	5	5	5	1	5	1	4	1	5	1	5	0	0	0	0	2	4	0	3	6	1	1	47	11	36	24	2	22
38	0	1	0	1	1	0	0	0	1	0	0	5	6	6	6	5	4	4	6	1	6	0	0	0	0	3	0	4	5	0	5	4	0	1	66	23	43	43	14	29
53	0	0	0	0	0	0	1	0	0	1	1	0	0	4	1	2	1	4	6	5	5	0	0	4	1	5	0	6	0	0	2	3	0	0	46	23	23	24	7	17
30	1	1	1	0	0	0	0	0	1	0	0	0	0	0	0	0	0	0	0	0	0	1	0	0	0	0	0	0	0	0	0	3	0	0	1	1	0	0	0	0
40	0	0	0	1	0	0	0	0	0	0	0	0	3	1	1	0	0	0	0	0	0	0	1	0	0	0	0	0	0	0	0	1	0	0	6	0	6	4	0	4
49	0	1	0	0	0	0	0	0	0	1	0	0	2	3	1	4	5	0	2	6	1	5	4	6	3	0	0	6	3	3	4	2	0	0	58	38	20	19	7	12
26	0	1	0	0	0	1	0	1	0	0	1	0	4	3	3	2	1	1	4	0	3	1	0	0	1	1	0	3	2	0	4	4	0	1	33	9	24	22	4	18
28	1	0	0	0	0	0	1	0	0	1	0	4	6	6	4	3	2	4	4	5	3	3	1	3	3	2	2	2	3	1	3	2	0	0	64	30	34	36	14	22
38	0	0	1	0	0	0	0	0	1	0	0	1	4	3	1	2	0	4	2	0	0	1	0	0	0	1	0	4	3	0	0	2	0	0	26	12	14	16	7	9
28	0	1	0	0	0	0	1	0	1	1	1	0	5	5	2	4	2	4	4	3	3	1	2	3	2	2	1	4	2	3	4	5	0	1	56	26	30	31	10	21
47	1	1	1	1	1	0	0	0	1	0	0	0	0	0	0	0	4	4	0	6	0	0	0	0	0	0	0	4	0	0	0	5	0	1	18	18	0	4	4	0
22	0	1	1	0	0	1	0	0	0	0	1	0	1	3	1	0	0	0	5	0	5	0	0	1	0	0	2	1	1	0	3	4	0	1	23	2	21	17	0	17
34	0	1	0	1	1	0	0	1	0	1	0	0	6	5	5	2	0	1	0	0	0	0	0	2	1	0	0	1	0	4	1	5	0	1	28	11	17	16	4	12
35	1	0	0	0	0	1	0	0	1	1	1	0	3	2	0	0	0	0	0	0	0	0	0	0	0	0	1	0	0	0	3	4	0	1	9	0	9	8	0	8
27	0	1	0	0	0	0	0	0	1	0	0	0	6	6	0	0	0	0	3	4	0	0	0	0	0	0	0	0	0	0	4	2	0	0	23	4	19	19	0	19
24	0	1	1	0	0	0	0	0	0	0	0	0	6	6	1	0	0	0	5	0	6	0	0	0	0	0	4	1	0	0	5	2	0	0	34	1	33	28	0	28
51	0	1	0	0	0	0	0	0	0	0	0	0	4	4	4	1	0	0	1	4	0	0	0	0	0	0	0	0	0	0	0	1	0	0	18	5	13	10	1	9
42	0	1	1	0	0	0	0	0	0	0	0	0	4	4	5	0	0	0	0	1	4	2	0	0	0	0	0	0	0	0	3	2	0	0	23	3	20	15	0	15
21	0	1	0	0	1	1	0	1	0	1	1	0	5	4	0	1	0	2	2	3	1	4	0	1	0	2	0	1	1	0	4	6	1	1	31	12	19	19	3	16
50	1	1	1	1	0	0	0	0	0	0	0	0	0	0	0	2	0	0	0	4	0	0	0	2	0	0	0	1	0	2	0	3	0	0	11	11	0	2	2	0
24	0	1	1	0	1	1	0	0	1	0	0	0	6	6	2	1	0	0	4	0	3	0	2	0	0	3	2	4	1	0	4	5	0	1	38	5	33	24	1	23
26	0	1	0	1	1	1	0	0	0	1	1	0	0	1	0	0	0	0	1	0	0	5	0	1	0	0	0	5	0	2	0	6	1	1	15	13	2	2	0	2
19	0	1	1	0	1	0	0	1	0	0	0	0	6	6	0	4	4	0	6	1	6	6	0	4	4	0	0	5	6	1	6	4	0	1	65	29	36	38	8	30
73	0	1	0	0	0	1	0	1	0	1	1	0	6	6	3	0	0	2	6	4	6	0	6	4	0	6	0	6	6	5	6	5	0	1	72	21	51	32	2	30
47	0	1	0	0	0	0	0	0	1	0	0	4	4	4	0	4	0	5	0	1	4	5	1	3	2	0	0	5	0	0	3	2	0	0	45	29	16	30	15	15
30	1	1	0	0	1	0	0	1	1	1	0	1	0	4	0	5	0	3	0	6	0	0	0	0	3	0	0	4	0	2	0	5	0	1	28	24	4	16	12	4
43	0	1	0	0	0	0	0	0	0	0	0	0	1	3	0	2	0	0	0	0	0	0	0	0	0	0	0	0	0	0	1	1	0	0	7	2	5	7	2	5
26	1	1	0	0	1	0	0	0	1	0	0	0	1	0	0	0	0	1	0	2	3	1	0	0	0	0	0	3	0	1	0	3	0	0	12	8	4	5	1	4
22	0	1	1	1	0	1	1	1	0	1	1	0	0	2	0	6	0	6	1	4	0	2	1	0	0	0	3	6	0	4	6	8	1	1	41	28	13	21	12	9
29	0	1	1	0	1	0	0	0	0	0	0	0	5	5	0	3	6	4	6	0	6	4	0	5	0	0	0	5	6	0	3	3	0	0	58	27	31	32	7	25
30	0	1	1	0	0	0	0	0	0	0	0	0	4	4	4	0	1	3	4	1	3	3	0	0	0	0	0	2	4	0	2	2	0	0	35	10	25	20	3	17
38	0	1	0	0	0	0	0	0	1	0	0	0	6	6	0	2	0	0	4	6	3	4	0	4	0	0	0	6	3	4	0	2	0	0	48	26	22	21	2	19
38	0	1	1	1	0	0	0	0	0	0	0	0	0	0	0	1	0	4	0	1	0	1	0	2	0	0	0	2	0	1	0	3	0	0	12	12	0	5	5	0
58	0	1	0	0	1	0	0	0	0	1	0	0	3	3	0	0	0	4	1	4	0	1	0	4	0	0	0	5	0	2	1	3	0	0	28	20	8	12	4	8
39	0	1	0	0	0	0	0	0	0	0	1	1	6	6	1	4	0	3	4	1	5	3	2	2	0	1	2	4	2	0	5	2	0	0	52	18	34	34	8	26
38	1	1	1	0	1	0	0	0	1	0	0	0	4	4	0	0	0	0	4	0	4	0	0	0	0	0	1	0	0	0	2	4	0	1	19	0	19	18	0	18
53	1	1	1	0	0	0	0	1	1	0	1	0	0	0	0	0	0	0	0	0	0	0	0	0	0	0	0	0	0	0	0	5	0	1	0	0	0	0	0	0
24	0	1	1	0	1	0	0	0	0	0	0	0	4	2	2	5	2	4	5	4	4	0	0	5	0	0	0	6	2	1	1	3	0	0	47	27	20	25	9	16
35	0	1	0	0	1	1	0	0	0	0	0	0	6	6	5	0	0	0	6	4	1	4	5	3	0	3	4	5	5	5	5	3	0	0	67	21	46	24	0	24
22	0	1	1	0	1	0	0	0	0	0	0	0	5	5	1	2	1	0	5	1	2	1	1	1	1	2	1	4	2	0	1	3	0	0	36	11	25	21	3	18
43	1	1	1	1	1	0	0	0	0	0	0	0	5	6	4	2	4	4	3	2	5	4	2	5	1	3	2	5	3	1	4	4	0	1	65	28	37	30	7	23
34	0	0	0	0	0	0	0	1	1	1	1	1	3	4	1	1	4	1	5	4	5	3	1	4	1	1	2	5	4	4	2	4	0	1	56	28	28	23	4	19
46	0	0	0	1	0	1	0	0	0	0	0	1	0	5	0	5	4	0	0	5	0	0	0	0	1	0	0	4	1	0	0	2	0	0	26	20	6	12	7	5
19	0	0	1	1	1	0	0	1	0	0	1	0	5	3	1	2	4	1	6	6	6	6	1	2	1	3	3	0	6	4	5	5	0	1	65	26	39	29	4	25
38	0	1	0	0	0	0	0	0	1	0	0	1	4	6	3	4	4	4	4	5	2	5	3	6	5	2	1	6	2	4	5	2	0	0	76	44	32	35	14	21
62	1	1	0	0	0	0	0	0	1	0	0	1	3	3	0	2	2	1	0	5	0	1	0	0	0	1	1	4	0	3	0	2	0	0	27	19	8	10	4	6
34	0	1	0	1	0	0	0	0	1	0	0	3	2	4	1	3	0	0	0	4	1	1	1	1	1	0	0	5	0	2	0	3	0	0	29	20	9	14	7	7
56	0	0	1	1	1	1	0	0	1	1	1	0	6	6	2	0	0	0	6	0	5	5	0	2	0	0	0	6	4	0	6	7	1	1	48	13	35	29	0	29
37	0	1	0	0	0	1	0	0	1	1	1	0	5	4	2	0	0	0	4	4	1	1	1	4	0	1	1	3	1	3	4	5	0	1	39	15	24	18	0	18
29	1	1	0	1	1	0	0	0	0	0	0	0	4	4	6	0	0	0	4	1	5	0	0	0	0	0	0	0	0	0	0	3	0	0	24	1	23	17	0	17
30	0	1	0	0	0	0	0	0	1	0	0	0	2	2	1	2	0	3	1	0	0	0	0	0	1	0	0	0	0	0	0	2	0	0	12	6	6	11	6	5
39	0	1	1	0	0	0	0	0	0	0	0	0	3	4	4	0	0	0	3	0	3	0	0	0	0	0	0	4	0	0	3	2	0	0	24	4	20	16	0	16
31	0	1	1	0	0	0	0	0	0	0	0	0	0	0	0	0	4	5	0	0	0	0	0	0	0	0	0	5	1	2	0	2	0	0	17	16	1	5	5	0
22	1	0	0	0	0	0	0	0	1	0	0	0	2	1	3	0	0	0	0	3	0	0	0	0	0	0	0	0	0	0	0	1	0	0	9	3	6	3	0	3
45	0	1	0	1	0	0	0	0	0	0	1	0	6	6	6	0	4	0	6	0	6	6	0	0	0	0	0	3	6	0	6	3	0	0	55	13	42	30	0	30
38	0	0	1	0	0	0	0	0	0	0	0	0	6	6	1	6	5	1	3	0	6	0	0	0	0	3	5	6	3	0	4	1	0	0	55	18	37	32	7	25
29	0	1	1	1	1	1	0	0	1	1	1	0	6	4	1	3	0	1	6	1	6	6	0	1	0	0	2	3	6	1	6	8	1	1	53	16	37	32	4	28
19	0	1	0	0	1	0	0	0	1	1	1	0	3	1	0	1	2	4	3	5	6	1	0	5	4	0	0	5	3	1	1	5	0	1	45	28	17	23	9	14
21	0	1	1	0	1	0	0	0	0	0	0	0	5	4	1	0	0	0	2	0	2	0	0	0	0	0	0	0	0	0	3	3	0	0	17	0	17	16	0	16
34	0	0	1	0	0	0	0	0	0	0	0	0	4	5	3	0	0	0	4	0	6	0	1	1	0	3	0	0	0	0	6	1	0	0	33	1	32	25	0	25
32	1	1	0	1	0	0	0	0	0	0	0	0	3	3	0	0	0	0	0	3	2	0	0	0	0	0	0	0	0	0	2	2	0	0	13	3	10	10	0	10
28	0	1	1	0	1	0	0	0	0	0	0	0	6	6	4	3	4	1	5	4	6	5	1	1	1	1	4	5	6	3	6	3	0	0	72	27	45	34	5	29
34	1	0	0	1	1	1	0	1	1	1	1	0	1	0	0	0	0	0	0	2	0	0	0	0	0	0	0	1	0	1	0	7	1	1	5	4	1	1	0	1
37	0	1	0	0	0	1	0	0	0	0	0	0	6	5	5	0	0	1	5	0	5	3	0	4	0	0	0	4	4	0	6	2	0	0	48	12	36	28	1	27
25	0	1	0	1	1	0	0	0	0	0	0	0	5	5	5	0	0	0	5	0	6	0	1	4	0	0	0	4	4	0	2	3	0	0	41	8	33	23	0	23
31	0	1	1	1	0	0	0	0	1	0	0	0	2	4	0	0	0	2	4	1	6	1	0	0	0	0	3	4	4	0	3	4	0	1	34	8	26	21	2	19
30	0	1	0	0	0	0	0	0	0	0	1	0	0	0	0	0	6	0	0	6	0	0	0	3	0	0	0	6	6	0	6	2	0	0	33	21	12	6	0	6
24	1	1	1	1	1	1	0	0	1	0	0	0	3	1	0	0	0	3	0	4	0	0	0	1	0	0	0	1	0	0	0	6	1	1	13	9	4	7	3	4
32	1	1	1	0	0	0	0	0	1	0	0	0	0	0	0	0	0	0	0	0	0	0	0	0	0	0	0	0	0	0	0	3	0	0	0	0	0	0	0	0
23	1	0	0	1	0	0	0	0	0	0	0	0	4	5	5	0	0	0	3	1	0	0	0	0	0	0	3	0	0	1	4	1	0	0	26	2	24	16	0	16
41	0	1	1	0	0	0	0	0	0	0	0	0	3	3	1	3	0	0	0	0	0	0	0	0	0	0	0	0	0	0	0	2	0	0	10	3	7	9	3	6
57	0	0	1	0	0	1	1	1	1	1	1	0	6	6	2	0	1	0	5	3	6	6	6	6	2	3	1	1	0	4	5	7	1	1	63	23	40	30	2	28
22	0	1	0	0	0	0	0	0	0	0	0	0	4	4	4	0	0	0	3	0	3	0	0	0	0	0	0	1	1	0	2	1	0	0	22	1	21	16	0	16
50	0	0	1	0	0	0	0	1	0	1	1	4	6	5	5	6	1	4	3	2	4	5	2	1	2	4	0	5	5	0	4	4	0	1	68	30	38	38	16	22
26	0	1	1	0	0	0	0	0	1	0	0	1	1	1	0	1	0	0	0	3	3	0	0	3	1	0	0	3	0	1	0	3	0	0	18	13	5	8	3	5
41	0	0	0	0	0	0	0	0	0	0	1	0	6	6	4	1	4	0	4	0	1	0	0	4	1	0	0	4	1	0	5	1	0	0	41	14	27	24	2	22
26	0	1	0	0	0	0	0	1	0	0	0	4	5	5	5	5	4	6	4	5	5	4	3	5	4	3	2	5	4	4	4	2	0	0	86	46	40	42	19	23
18	1	1	1	1	0	1	1	1	1	1	1	0	3	2	0	1	2	0	1	0	2	1	1	0	0	1	0	0	1	1	0	9	1	1	16	5	11	9	1	8
69	1	0	1	1	0	0	1	0	0	1	1	1	5	5	0	5	3	3	5	5	4	3	3	3	3	3	4	5	4	3	5	5	0	1	72	34	38	36	12	24
35	1	1	0	0	0	0	0	0	1	0	0	0	0	0	0	0	0	0	0	0	0	0	0	0	0	0	0	6	0	0	0	2	0	0	6	6	0	0	0	0
21	0	0	0	1	1	0	0	0	0	0	0	0	2	4	2	5	2	1	0	0	0	0	0	1	3	0	0	5	0	1	0	2	0	0	26	18	8	15	9	6
26	0	1	1	0	0	1	0	0	1	0	0	0	6	4	0	6	0	0	2	6	0	0	4	0	6	0	2	6	0	0	0	4	0	1	42	24	18	24	12	12
30	1	0	1	0	0	1	0	1	1	0	0	0	5	6	1	3	4	5	4	3	1	4	0	0	0	0	0	5	1	0	1	4	0	1	43	24	19	25	8	17
39	0	1	0	0	0	0	0	0	1	1	1	4	6	6	5	5	0	5	5	0	0	0	0	0	4	0	0	4	0	0	0	4	0	1	44	22	22	35	18	17
44	1	1	0	1	0	0	0	0	1	0	0	0	4	5	4	0	1	2	4	3	2	1	4	3	0	4	4	4	3	0	5	3	0	0	53	14	39	22	2	20
30	0	1	1	1	1	0	0	1	1	0	1	0	6	5	1	4	0	2	6	1	2	1	3	2	1	4	3	5	1	1	6	7	1	1	54	17	37	32	7	25
41	0	1	1	1	1	0	0	0	0	0	0	0	0	2	2	0	0	0	0	1	0	1	0	3	0	0	0	2	0	0	0	4	0	1	11	7	4	2	0	2
32	0	1	1	1	0	1	0	1	1	0	1	0	4	6	0	5	6	4	4	3	0	1	1	5	1	0	0	5	1	0	3	7	1	1	49	30	19	27	10	17
38	0	1	1	0	1	0	0	0	1	0	0	0	6	6	6	4	0	3	5	1	2	1	2	5	0	2	0	4	3	3	1	4	0	1	54	21	33	27	7	20
34	0	1	0	0	0	0	0	0	0	0	0	0	2	2	0	1	0	0	1	2	2	0	0	1	0	0	0	1	0	0	1	1	0	0	13	5	8	9	1	8
31	1	0	0	0	0	0	0	0	1	0	0	4	2	2	1	4	1	1	2	4	2	4	1	3	4	1	0	5	2	2	3	1	0	0	48	32	16	24	13	11
33	0	0	0	0	0	0	0	0	0	0	0	2	5	3	2	4	4	4	2	1	2	3	2	3	0	3	1	4	1	0	1	0	0	0	47	25	22	23	10	13
32	0	1	1	0	1	0	0	1	0	0	0	0	1	2	0	1	0	4	0	0	0	0	0	0	0	0	0	5	0	0	0	4	0	1	13	10	3	8	5	3
32	1	0	1	1	1	0	0	0	1	0	0	1	1	2	0	3	1	1	0	2	1	1	0	2	0	0	0	3	2	0	0	4	0	1	20	14	6	9	5	4
31	1	1	0	0	0	0	0	1	1	0	1	3	1	3	4	2	3	4	2	5	5	3	3	2	5	5	2	5	5	2	2	4	0	1	66	34	32	27	14	13
26	0	1	1	0	0	0	0	0	0	0	0	4	6	6	0	5	6	0	6	5	0	2	0	3	0	6	4	5	2	5	6	2	0	0	71	35	36	33	9	24
21	0	1	1	0	1	0	1	0	0	0	0	4	3	2	0	6	0	2	3	3	4	1	0	4	0	0	0	5	4	3	3	4	0	1	47	28	19	27	12	15
33	0	1	0	0	1	0	0	1	0	0	0	0	0	0	0	0	3	1	0	1	0	2	2	1	2	2	0	3	1	0	0	3	0	0	18	13	5	3	3	0
35	0	0	1	0	0	0	0	0	1	0	0	0	1	2	2	3	2	1	2	3	2	3	0	2	3	0	0	3	1	1	1	2	0	0	32	21	11	15	7	8
26	1	0	0	0	0	0	0	1	0	0	0	0	4	5	2	0	0	0	2	0	5	1	2	0	0	1	2	0	0	1	2	1	0	0	27	2	25	18	0	18
19	1	1	1	1	1	0	0	0	0	0	1	0	6	3	0	2	0	0	3	0	0	0	0	0	0	0	0	5	0	0	3	5	0	1	22	7	15	17	2	15
20	0	1	1	0	0	0	0	0	0	0	0	0	1	5	5	5	0	5	0	1	3	3	0	0	0	1	0	3	2	0	1	2	0	0	35	17	18	20	10	10
43	0	1	0	0	0	1	1	0	0	1	1	0	4	2	1	0	0	0	1	2	1	0	0	3	0	0	0	3	1	1	1	5	0	1	20	9	11	9	0	9
40	0	0	1	0	0	0	0	0	1	1	0	1	4	4	4	1	1	1	5	1	2	1	5	1	1	3	2	3	4	1	5	3	0	0	50	12	38	24	4	20
50	1	1	1	1	1	1	0	1	0	0	1	0	5	6	2	5	1	4	5	4	5	2	0	1	0	2	0	5	4	4	3	7	1	1	58	26	32	33	9	24
22	0	1	1	0	1	0	0	0	1	0	0	0	4	5	5	3	1	0	4	0	5	2	1	0	0	1	1	3	4	0	4	4	0	1	43	9	34	25	3	22
24	0	0	0	1	1	1	1	0	0	1	1	4	1	4	2	3	3	4	5	4	3	3	1	4	2	1	2	0	3	4	5	6	1	1	58	31	27	31	13	18
55	0	1	1	0	0	0	0	0	0	0	1	0	4	5	0	0	0	3	5	0	0	0	0	5	0	0	0	5	2	0	0	3	0	0	29	13	16	17	3	14
37	0	1	1	0	0	0	0	0	0	0	1	0	0	0	0	0	5	0	0	0	0	0	0	3	0	0	0	0	0	0	0	3	0	0	8	8	0	0	0	0
54	0	0	0	0	0	0	0	0	0	0	0	0	0	0	0	0	0	0	0	0	0	0	0	0	0	0	0	0	0	0	0	0	0	0	0	0	0	0	0	0
40	0	0	1	0	1	1	0	0	1	1	1	1	2	1	0	1	2	1	2	3	2	2	0	0	1	1	1	4	2	4	2	6	1	1	32	19	13	13	4	9
55	1	1	0	1	0	0	0	0	1	0	0	1	2	3	1	1	2	2	0	3	1	2	0	0	1	1	0	2	0	1	0	3	0	0	23	15	8	11	5	6
38	0	1	0	0	0	0	0	0	0	0	0	0	4	4	0	4	0	6	0	0	4	0	0	0	0	3	0	0	0	0	4	1	0	0	29	10	19	26	10	16
26	0	0	1	0	0	1	1	1	0	1	1	1	3	5	4	1	0	0	4	1	3	1	0	2	1	0	0	0	1	1	4	6	1	1	32	8	24	22	3	19
35	0	1	1	1	1	0	0	1	0	0	0	1	1	1	2	3	0	3	0	4	4	0	0	0	0	0	0	0	2	1	0	5	0	1	22	12	10	13	7	6
26	0	1	0	1	1	0	0	0	0	0	0	1	2	5	4	3	4	4	4	1	2	2	3	0	0	1	0	2	1	0	3	3	0	0	42	17	25	24	8	16
30	0	0	1	0	0	0	0	0	0	0	0	0	1	0	0	0	0	0	0	0	0	0	0	0	0	0	0	0	0	0	0	1	0	0	1	0	1	1	0	1
57	1	0	0	1	0	1	0	1	0	0	1	0	0	4	0	0	0	0	0	0	0	0	0	0	0	0	0	4	0	0	0	4	0	1	8	4	4	4	0	4
29	1	1	1	1	1	0	0	0	1	0	0	0	4	3	1	0	2	3	1	4	3	1	0	4	0	0	0	1	0	3	0	5	0	1	30	18	12	14	3	11
34	0	0	0	0	0	0	0	0	0	0	0	0	0	0	0	1	2	1	0	5	0	0	0	0	0	0	0	4	0	2	0	0	0	0	15	15	0	2	2	0
28	0	1	1	0	1	0	0	0	0	0	0	0	6	6	6	3	4	4	3	1	3	3	2	3	2	2	3	5	3	0	3	3	0	0	62	25	37	30	9	21
47	0	1	0	0	0	0	0	0	1	0	0	0	1	0	1	2	0	0	0	2	0	0	0	0	0	0	0	0	0	0	0	2	0	0	6	4	2	3	2	1
27	1	1	0	1	1	0	0	0	1	0	0	0	3	1	0	0	0	0	1	3	0	0	0	3	0	0	0	0	0	0	3	4	0	1	14	6	8	8	0	8
23	0	1	0	0	0	0	0	0	0	0	0	0	5	5	4	4	1	5	1	2	3	0	3	0	0	5	0	5	5	0	3	1	0	0	51	17	34	26	9	17
55	1	1	0	1	0	1	0	0	1	0	0	1	3	4	1	1	1	0	1	1	1	2	0	2	0	0	0	4	2	1	0	4	0	1	25	13	12	11	2	9
28	1	1	1	1	1	0	0	0	0	0	0	0	6	3	0	0	0	0	6	0	0	0	0	0	0	0	0	0	0	0	0	4	0	1	15	0	15	15	0	15
34	0	1	0	0	0	0	0	0	0	0	0	0	2	2	3	0	0	1	0	0	0	0	0	0	0	0	0	0	0	0	0	1	0	0	8	1	7	5	1	4
25	0	1	1	0	1	0	0	0	0	0	0	0	5	4	3	0	1	2	4	0	5	0	1	0	0	0	0	4	3	0	3	3	0	0	35	7	28	23	2	21
23	0	1	0	0	0	0	0	0	0	0	1	1	1	1	0	2	4	4	1	5	2	3	1	2	4	1	0	5	1	2	0	2	0	0	40	32	8	16	11	5
20	0	1	0	1	0	0	0	0	0	0	0	0	6	6	1	0	1	0	2	1	5	3	0	3	0	0	0	6	4	1	2	2	0	0	41	15	26	21	0	21
50	0	0	0	0	0	0	0	0	0	0	0	2	3	3	2	6	4	4	3	4	5	2	1	2	3	1	1	3	3	2	2	0	0	0	56	32	24	31	15	16
30	0	0	1	0	0	0	0	0	0	0	0	0	6	5	0	0	0	0	5	0	5	0	0	0	0	0	0	0	5	0	5	1	0	0	31	0	31	26	0	26
26	1	1	0	1	1	1	0	0	1	0	1	1	3	4	4	2	1	1	3	2	5	2	1	1	2	1	3	0	3	2	1	6	1	1	42	14	28	22	6	16
22	1	1	0	1	0	0	0	1	1	0	0	5	3	4	3	5	2	2	4	3	5	3	3	3	2	4	3	4	4	2	3	4	0	1	67	31	36	33	14	19
39	1	1	1	1	0	0	0	0	0	1	0	1	6	6	0	1	0	2	6	3	4	0	1	0	0	4	0	4	4	0	6	4	0	1	48	11	37	32	4	28
31	0	1	0	0	0	0	0	0	0	0	0	5	5	5	5	5	5	5	5	5	5	5	5	2	2	3	5	5	5	5	5	1	0	0	92	44	48	42	17	25
19	1	1	1	1	1	0	1	0	1	0	0	0	3	1	0	1	0	0	2	4	4	0	0	2	0	0	0	2	0	0	0	6	1	1	19	9	10	11	1	10
27	1	0	0	1	1	0	0	0	1	0	1	0	4	3	1	1	4	0	0	0	2	0	0	0	0	0	0	4	0	0	4	4	0	1	23	9	14	14	1	13
19	0	1	0	0	1	0	0	0	0	1	1	0	5	5	1	0	1	0	5	0	3	0	0	2	0	0	0	0	0	2	1	4	0	1	25	5	20	19	0	19
44	1	1	1	1	1	1	1	1	1	1	1	0	1	1	0	0	0	3	0	4	0	0	0	0	2	0	0	4	0	0	1	10	1	1	16	13	3	8	5	3
51	0	1	0	0	0	0	0	0	1	0	0	5	5	6	5	5	5	5	5	5	5	5	5	4	5	5	5	6	6	5	5	2	0	0	102	50	52	46	20	26
31	0	0	0	0	0	0	0	0	0	1	0	6	1	3	0	4	0	0	0	3	0	1	0	2	0	0	0	4	0	0	0	1	0	0	24	20	4	14	10	4
31	1	0	0	1	0	0	0	0	1	0	1	1	0	1	1	0	2	1	1	2	2	0	0	2	0	0	0	2	0	0	0	3	0	0	15	10	5	6	2	4
27	0	0	0	0	0	0	0	1	0	1	1	0	4	6	0	0	3	5	6	0	6	0	0	0	0	0	0	5	6	0	4	3	0	0	45	13	32	31	5	26
33	1	1	0	0	0	0	0	0	0	0	0	0	5	6	4	0	0	0	5	0	6	0	0	2	0	2	0	1	0	0	4	1	0	0	35	3	32	26	0	26
28	1	1	0	1	1	0	0	0	1	0	0	4	4	4	5	4	4	4	4	4	6	4	0	5	4	1	4	4	4	4	5	4	0	1	78	41	37	39	16	23
28	0	0	1	1	1	0	0	0	1	0	0	2	2	2	1	1	3	2	1	4	2	1	2	4	2	2	2	5	2	2	3	4	0	1	45	26	19	17	7	10
23	1	1	1	0	0	1	1	1	0	1	1	0	6	6	0	0	0	0	6	0	6	0	6	0	0	6	6	5	6	0	4	7	1	1	57	5	52	28	0	28
40	1	1	0	0	0	0	0	0	0	0	0	0	6	6	6	0	0	0	5	0	2	5	0	1	0	3	3	4	6	1	6	1	0	0	54	11	43	25	0	25
30	1	0	0	1	1	0	0	0	1	0	0	1	6	6	0	4	0	5	4	0	0	4	0	0	0	0	4	0	5	0	4	3	0	0	43	14	29	30	10	20
31	0	1	0	0	0	0	0	0	1	0	0	0	0	2	0	0	3	0	0	0	0	0	0	0	0	0	0	0	0	0	0	2	0	0	5	3	2	2	0	2
52	1	0	0	0	0	0	0	0	1	1	1	0	0	0	0	0	0	0	0	0	0	0	0	0	0	0	0	0	0	0	0	3	0	0	0	0	0	0	0	0
48	1	1	0	0	0	0	0	0	0	0	0	0	3	4	0	2	0	6	0	1	0	0	0	3	0	0	0	6	0	0	3	1	0	0	28	18	10	18	8	10
32	0	1	0	1	1	0	0	1	1	1	1	0	4	4	3	4	4	4	3	4	4	3	1	3	4	3	0	5	5	4	4	7	1	1	66	35	31	31	12	19
18	1	1	0	0	0	0	0	1	1	0	1	0	0	3	0	0	0	0	0	0	0	0	0	0	0	0	0	3	0	0	0	4	0	1	6	3	3	3	0	3
27	0	1	0	1	1	0	0	0	0	0	1	1	3	3	2	1	0	1	2	0	1	0	0	0	0	0	0	0	0	0	1	4	0	1	15	3	12	13	3	10
24		0	1	0	0	0	0	1	0	0	0	1	1	4	0	4	0	1	0	0	0	0	0	1	1	0	0	4	0	0	0	2	0	0	17	12	5	12	7	5
